# Supplementary material for: Lipid Alterations in Glioma: A Systematic Review
Source: Metabolites. 2022 Dec 16;12(12):1280. doi: 10.3390/metabo12121280 (PMC9783089; doi:10.3390/metabo12121280)
Supplement: Supplementary file 1 [file metabolites-12-01280-s001.zip]

Archive with 1 entries (1 files):
- metabolites-2000074-SI.pdf
